# Supplementary material for: Metashinobius gen. nov., the second Asian genus with uncleared subfamily placement of Trechaleidae (Araneae, Lycosoidea) from southwest China, with the description of a new species
Source: Biodivers Data J. 2025 Jun 27;13:e153601. doi: 10.3897/BDJ.13.e153601 (PMC12256996; doi:10.3897/BDJ.13.e153601)
Supplement: XML Treatment for Metashinobius [file BDJ.13.e153601-treatment1.xml]

<!DOCTYPE tp:taxon-treatment
  PUBLIC "-//TaxonX//DTD Taxonomic Treatment Publishing DTD v0 20100105//EN" "tax-treatment-NSO.dtd">
<tp:taxon-treatment xmlns:tp="http://www.plazi.org/taxpub"><tp:treatment-meta><mixed-citation publication-type="journal"><person-group><name><surname>Cheng</surname><given-names>Yufan</given-names></name><name><surname>Liu</surname><given-names>Jie</given-names></name><name><surname>Wei</surname><given-names>Mian</given-names></name></person-group><article-title><italic><tp:taxon-name><tp:taxon-name-part taxon-name-part-type="genus" reg="Metashinobius">Metashinobius</tp:taxon-name-part></tp:taxon-name></italic> gen. nov., the second Asian genus with uncleared subfamily placement of <tp:taxon-name><tp:taxon-name-part taxon-name-part-type="family">Trechaleidae</tp:taxon-name-part></tp:taxon-name> (<tp:taxon-name><tp:taxon-name-part taxon-name-part-type="order">Araneae</tp:taxon-name-part></tp:taxon-name>, <tp:taxon-name><tp:taxon-name-part taxon-name-part-type="superfamily">Lycosoidea</tp:taxon-name-part></tp:taxon-name>) from southwest China, with the description of a new species</article-title><source>Biodivers Data J</source><day>27</day><month>06</month><year>2025</year><volume>13</volume><pub-id pub-id-type="doi">10.3897/BDJ.13.e153601</pub-id></mixed-citation></tp:treatment-meta><tp:nomenclature><tp:taxon-name>
            <object-id xmlns:xlink="http://www.w3.org/1999/xlink" content-type="arpha" xlink:type="simple">738D740C-B5D5-5160-9C0B-D6238BC7B7D7</object-id>
            <tp:taxon-name-part taxon-name-part-type="genus">Metashinobius</tp:taxon-name-part>
            <object-id xmlns:xlink="http://www.w3.org/1999/xlink" content-type="zoobank" xlink:type="simple" object-id-type="ZooBank">074AF347-9156-44E7-B171-C00A11A0F9CB</object-id>
          </tp:taxon-name><tp:taxon-authority>Wei &amp; Liu</tp:taxon-authority><tp:taxon-status xmlns:xlink="http://www.w3.org/1999/xlink" xlink:type="simple">gen. nov.</tp:taxon-status><tp:nomenclature-citation-list><tp:nomenclature-citation><tp:taxon-name>
                <tp:taxon-name-part taxon-name-part-type="genus">Metashinobius</tp:taxon-name-part>
                <tp:taxon-name-part taxon-name-part-type="species">hikariae</tp:taxon-name-part>
              </tp:taxon-name><comment> Wei &amp; Liu. Type species.</comment></tp:nomenclature-citation></tp:nomenclature-citation-list></tp:nomenclature><tp:treatment-sec sec-type="Description"><title>Description</title><p>Male small-sized (total length approximately 5.00). In dorsal view, carapace pear-shaped, anterior eye row slightly recurved, ALE subequal to AME; posterior eye row recurved, posterior eyes larger than anterior eyes and anterior eye row wider than posterior median eye row. Secondary eyes with grate-shaped tapetum. Cheliceral promargin with 3 teeth, retromargin with 4 teeth, with the third one smaller than the others. Leg formula: 1423. Trochanters notched. Sternum heart-shaped. Colulus present. Colour in alcohol: carapace blackish-green, with a large central pattern and dark margin, four stripes present behind each posterior eyes; cephalic groove and radial furrow black; fovea distinct, longitudinal. Legs yellow-brown, femurs, patellae and the distal tip of tibiae with dark patterns, metatarsi and tarsi brownish-red. Each paired tarsal claw with 12 teeth, unpaired claw with one tooth. For leg spination, see in species description. Abdomen with dark patterns. Male palp same as for the species.</p><p>Females unknown.</p></tp:treatment-sec><tp:treatment-sec sec-type="Diagnosis"><title>Diagnosis</title><p>The new genus resembles <italic><tp:taxon-name><tp:taxon-name-part taxon-name-part-type="genus" reg="Shinobius">Shinobius</tp:taxon-name-part></tp:taxon-name></italic> Yaginuma, 1991 and can be distinguished from the latter by: 1) having 4 postmarginal teeth (Fig. <xref ref-type="fig" rid="F12690523">2</xref>E), versus having 3 postmarginal teeth in the latter (<xref ref-type="bibr" rid="B12685329">Sierwald 1993</xref>, <xref ref-type="bibr" rid="B12685339">Wang et al. 2024</xref>, <xref ref-type="bibr" rid="B12685371">Zhang et al. 2024</xref>); 2) the presence of a modified retrolateral tibial apophysis and a large ventrodistal protuberance (Fig. <xref ref-type="fig" rid="F12690521">1</xref>A and B), versus lacking the retrolateral tibial apophysis and having a small ventrodistal protuberance in the latter (figs. 20 and 21 in <xref ref-type="bibr" rid="B12685329">Sierwald (1993)</xref>; figs. 3A and B in <xref ref-type="bibr" rid="B12685339">Wang et al. (2024)</xref>; figs. 2A and B in <xref ref-type="bibr" rid="B12685371">Zhang et al. (2024)</xref>); 3) the median apophysis is thick, with a uplifted ventral division and a lateral division and the tip of the guide groove points downwards (Fig. <xref ref-type="fig" rid="F12690521">1</xref>A, C and D), versus being thin, with a flat ventral division, without lateral division and the guide groove pointed upwards (figs. 20 and 21 in <xref ref-type="bibr" rid="B12685329">Sierwald (1993)</xref>; figs. 1A–D in <xref ref-type="bibr" rid="B12685339">Wang et al. (2024)</xref>; figs. 2A, B, 3A and C in <xref ref-type="bibr" rid="B12685371">Zhang et al. (2024)</xref>).</p></tp:treatment-sec><tp:treatment-sec sec-type="Etymology"><title>Etymology</title><p>The generic name is derived from its similarity to <italic><tp:taxon-name><tp:taxon-name-part taxon-name-part-type="genus" reg="Shinobius">Shinobius</tp:taxon-name-part></tp:taxon-name></italic> and the Greek adjective Meta for after. The gender is masculine.</p></tp:treatment-sec><tp:treatment-sec sec-type="Distribution"><title>Distribution</title><p>Guizhou Province, China</p></tp:treatment-sec><tp:treatment-sec sec-type="Notes"><title>Notes</title><p>We place this new genus under the family <tp:taxon-name><tp:taxon-name-part taxon-name-part-type="family">Trechaleidae</tp:taxon-name-part></tp:taxon-name> by: 1) the posterior eye row being recurved; 2) the presence of a ventrodistal rim of the male palpal tibia; 3) the median apophysis being large and divided into ventral and dorsal divisions, with a dorsal guide groove located on the dorsal division (<xref ref-type="bibr" rid="B12690497">Carico 1993</xref>). The new genus resembles <italic><tp:taxon-name><tp:taxon-name-part taxon-name-part-type="genus" reg="Shinobius">Shinobius</tp:taxon-name-part></tp:taxon-name></italic> most, but cannot be placed in the subfamily <tp:taxon-name><tp:taxon-name-part taxon-name-part-type="subfamily">Rhoicininae</tp:taxon-name-part></tp:taxon-name> as the latter, due to the presence of the unique retrolateral tibial apophysis (which is absent in all genera of <tp:taxon-name><tp:taxon-name-part taxon-name-part-type="subfamily">Rhoicininae</tp:taxon-name-part></tp:taxon-name>); nor can it be accommodated within other trechaleids clade such as subfamily <tp:taxon-name><tp:taxon-name-part taxon-name-part-type="subfamily">Trechaleinae</tp:taxon-name-part></tp:taxon-name> Simon 1890, based on the Asian distribution and the relatively long anterior eye row. Definitive subfamily classification requires additional specimens to supplement critical morphological data; therefore, the subfamily placement is withheld in the current paper.</p></tp:treatment-sec><tp:treatment-sec><!--Section generated to contain objects referenced in tp:taxon-treatment.--><fig id="F12690523" position="float" orientation="portrait"><object-id xmlns:xlink="http://www.w3.org/1999/xlink" content-type="arpha" xlink:type="simple">894998D1-A11C-5FCD-B219-261A3837D3FD</object-id><object-id xmlns:xlink="http://www.w3.org/1999/xlink" content-type="doi" xlink:type="simple">10.3897/BDJ.13.e153601.figure1</object-id><object-id xmlns:xlink="http://www.w3.org/1999/xlink" content-type="zenodo_dep_id" xlink:type="simple">15766328</object-id><label>Figure 2.</label><caption><p>Male holotype of <italic><tp:taxon-name><tp:taxon-name-part taxon-name-part-type="genus" reg="Metashinobius">Metashinobius</tp:taxon-name-part><tp:taxon-name-part taxon-name-part-type="species" reg="hikariae">hikariae</tp:taxon-name-part></tp:taxon-name></italic> sp. nov. <bold>A</bold> habitus, dorsal view; <bold>B</bold> the fourth left tarsal claw, retrolateral view; <bold>C</bold> ocular area, frontal; <bold>D</bold> carapace, lateral view; <bold>E</bold> chelicerae, ventral view.</p></caption><graphic xmlns:xlink="http://www.w3.org/1999/xlink" xlink:href="bdj-13-e153601-g002.jpg" position="float" id="oo_1285266.jpg" orientation="portrait" xlink:type="simple"><uri content-type="original_file" xlink:type="simple">https://binary.pensoft.net/fig/1285266</uri></graphic></fig><fig id="F12690521" position="float" orientation="portrait"><object-id xmlns:xlink="http://www.w3.org/1999/xlink" content-type="arpha" xlink:type="simple">45BEA937-C388-5FC3-B425-E758B1A2DE0C</object-id><object-id xmlns:xlink="http://www.w3.org/1999/xlink" content-type="doi" xlink:type="simple">10.3897/BDJ.13.e153601.figure2</object-id><object-id xmlns:xlink="http://www.w3.org/1999/xlink" content-type="zenodo_dep_id" xlink:type="simple">15766326</object-id><label>Figure 1.</label><caption><p><italic><tp:taxon-name><tp:taxon-name-part taxon-name-part-type="genus" reg="Metashinobius">Metashinobius</tp:taxon-name-part><tp:taxon-name-part taxon-name-part-type="species" reg="hikariae">hikariae</tp:taxon-name-part></tp:taxon-name></italic> sp. nov. <bold>A</bold>, <bold>B</bold> left palp; <bold>C</bold>–<bold>F</bold> right palpal bulb. <bold>A, C</bold> ventral view; <bold>B, F</bold> retrolateral view; <bold>D</bold> dorsal view; <bold>E</bold> apical view. The red arrow in <bold>C</bold> indicates the tegular probasal notch, the white dashed line in <bold>D</bold> indicates the hidden embolus. Abbreviations: C = conductor; DB = dorsal branch of retrolateral tibial apophysis; DD = dorsal division of median apophysis; Em = embolus; G = guide groove; LD = lateral division of median apophysis; MA = median apophysis; RTA = retrolateral tibial apophysis; SD = sperm duct; ST = subtegulum; T = tegulum; TA = terminal apophysis; VB = ventral branch of retrolateral tibial apophysis; VD = ventral division of median apophysis; VP = ventrodistal protuberance.</p></caption><graphic xmlns:xlink="http://www.w3.org/1999/xlink" xlink:href="bdj-13-e153601-g001.jpg" position="float" id="oo_1285265.jpg" orientation="portrait" xlink:type="simple"><uri content-type="original_file" xlink:type="simple">https://binary.pensoft.net/fig/1285265</uri></graphic></fig></tp:treatment-sec><ref-list><ref id="B12685329"><element-citation xmlns:xlink="http://www.w3.org/1999/xlink" publication-type="article" xlink:type="simple"><person-group person-group-type="author"><name name-style="western"><surname>Sierwald</surname><given-names>P.</given-names></name></person-group><year>1993</year><article-title>Revision of the spider genus <italic><tp:taxon-name><tp:taxon-name-part taxon-name-part-type="genus" reg="Paradossenus">Paradossenus</tp:taxon-name-part></tp:taxon-name></italic>, with notes on the family <tp:taxon-name><tp:taxon-name-part taxon-name-part-type="family">Trechaleidae</tp:taxon-name-part></tp:taxon-name> and the subfamily <tp:taxon-name><tp:taxon-name-part taxon-name-part-type="subfamily">Rhoicininae</tp:taxon-name-part></tp:taxon-name> (<tp:taxon-name><tp:taxon-name-part taxon-name-part-type="order">Araneae</tp:taxon-name-part></tp:taxon-name>, <tp:taxon-name><tp:taxon-name-part taxon-name-part-type="superfamily">Lycosoidea</tp:taxon-name-part></tp:taxon-name>)</article-title><source>Revue Arachnologique</source><volume>10</volume><fpage>53</fpage><lpage>74</lpage></element-citation></ref><ref id="B12685339"><element-citation xmlns:xlink="http://www.w3.org/1999/xlink" publication-type="article" xlink:type="simple"><person-group person-group-type="author"><name name-style="western"><surname>Wang</surname><given-names>Lu-Yu</given-names></name><name name-style="western"><surname>Mu</surname><given-names>Yan-Nan</given-names></name><name name-style="western"><surname>Zhang</surname><given-names>Feng</given-names></name><name name-style="western"><surname>Marusik</surname><given-names>Yuri M.</given-names></name><name name-style="western"><surname>Zhang</surname><given-names>Zhi-Sheng</given-names></name></person-group><year>2024</year><article-title>First record of the spider family <tp:taxon-name><tp:taxon-name-part taxon-name-part-type="family">Trechaleidae</tp:taxon-name-part></tp:taxon-name> Simon, 1890 (<tp:taxon-name><tp:taxon-name-part taxon-name-part-type="order">Araneae</tp:taxon-name-part></tp:taxon-name>) from China</article-title><source>ZooKeys</source><volume>1203</volume><fpage>189</fpage><lpage>196</lpage><pub-id pub-id-type="doi">10.3897/zookeys.1203.124808</pub-id></element-citation></ref><ref id="B12685371"><element-citation xmlns:xlink="http://www.w3.org/1999/xlink" publication-type="article" xlink:type="simple"><person-group person-group-type="author"><name name-style="western"><surname>Zhang</surname><given-names>Haibin</given-names></name><name name-style="western"><surname>Yu</surname><given-names>Kun</given-names></name><name name-style="western"><surname>Zhang</surname><given-names>Feng</given-names></name></person-group><year>2024</year><article-title>The third species of the genus <italic><tp:taxon-name><tp:taxon-name-part taxon-name-part-type="genus" reg="Shinobius">Shinobius</tp:taxon-name-part></tp:taxon-name></italic> Yaginuma, 1991 from Asia (<tp:taxon-name><tp:taxon-name-part taxon-name-part-type="order">Araneae</tp:taxon-name-part></tp:taxon-name>, <tp:taxon-name><tp:taxon-name-part taxon-name-part-type="family">Trechaleidae</tp:taxon-name-part></tp:taxon-name>)</article-title><source>Zootaxa</source><volume>5537</volume><issue>1</issue><fpage>141</fpage><lpage>146</lpage><pub-id pub-id-type="doi">10.11646/zootaxa.5537.1.8</pub-id></element-citation></ref><ref id="B12690497"><element-citation xmlns:xlink="http://www.w3.org/1999/xlink" publication-type="article" xlink:type="simple"><person-group person-group-type="author"><name name-style="western"><surname>Carico</surname><given-names>J. E.</given-names></name></person-group><year>1993</year><article-title>Revision of the genus <italic><tp:taxon-name><tp:taxon-name-part taxon-name-part-type="genus" reg="Trechalea">Trechalea</tp:taxon-name-part></tp:taxon-name></italic> Thorell (<tp:taxon-name><tp:taxon-name-part taxon-name-part-type="order">Araneae</tp:taxon-name-part></tp:taxon-name>, <tp:taxon-name><tp:taxon-name-part taxon-name-part-type="family">Trechaleidae</tp:taxon-name-part></tp:taxon-name>) with a review of the taxonomy of the <tp:taxon-name><tp:taxon-name-part taxon-name-part-type="family">Trechaleidae</tp:taxon-name-part></tp:taxon-name> and <tp:taxon-name><tp:taxon-name-part taxon-name-part-type="family">Pisauridae</tp:taxon-name-part></tp:taxon-name> of the Western Hemisphere</article-title><source>Journal of Arachnology</source><volume>21</volume><issue>3</issue><fpage>226</fpage><lpage>257</lpage></element-citation></ref></ref-list></tp:taxon-treatment>
