# Supplementary material for: Metashinobius gen. nov., the second Asian genus with uncleared subfamily placement of Trechaleidae (Araneae, Lycosoidea) from southwest China, with the description of a new species
Source: Biodivers Data J. 2025 Jun 27;13:e153601. doi: 10.3897/BDJ.13.e153601 (PMC12256996; doi:10.3897/BDJ.13.e153601)
Supplement: XML Treatment for Metashinobius hikariae [file BDJ.13.e153601-treatment2.xml]

<!DOCTYPE tp:taxon-treatment
  PUBLIC "-//TaxonX//DTD Taxonomic Treatment Publishing DTD v0 20100105//EN" "tax-treatment-NSO.dtd">
<tp:taxon-treatment xmlns:tp="http://www.plazi.org/taxpub"><tp:treatment-meta><mixed-citation publication-type="journal"><person-group><name><surname>Cheng</surname><given-names>Yufan</given-names></name><name><surname>Liu</surname><given-names>Jie</given-names></name><name><surname>Wei</surname><given-names>Mian</given-names></name></person-group><article-title><italic><tp:taxon-name><tp:taxon-name-part taxon-name-part-type="genus" reg="Metashinobius">Metashinobius</tp:taxon-name-part></tp:taxon-name></italic> gen. nov., the second Asian genus with uncleared subfamily placement of <tp:taxon-name><tp:taxon-name-part taxon-name-part-type="family">Trechaleidae</tp:taxon-name-part></tp:taxon-name> (<tp:taxon-name><tp:taxon-name-part taxon-name-part-type="order">Araneae</tp:taxon-name-part></tp:taxon-name>, <tp:taxon-name><tp:taxon-name-part taxon-name-part-type="superfamily">Lycosoidea</tp:taxon-name-part></tp:taxon-name>) from southwest China, with the description of a new species</article-title><source>Biodivers Data J</source><day>27</day><month>06</month><year>2025</year><volume>13</volume><pub-id pub-id-type="doi">10.3897/BDJ.13.e153601</pub-id></mixed-citation></tp:treatment-meta><tp:nomenclature><tp:taxon-name>
            <object-id xmlns:xlink="http://www.w3.org/1999/xlink" content-type="arpha" xlink:type="simple">AF82998F-B91D-5FE1-BE7E-E3499E5487C7</object-id>
            <tp:taxon-name-part taxon-name-part-type="genus">Metashinobius</tp:taxon-name-part>
            <tp:taxon-name-part taxon-name-part-type="species">hikariae</tp:taxon-name-part>
            <object-id xmlns:xlink="http://www.w3.org/1999/xlink" content-type="zoobank" xlink:type="simple" object-id-type="ZooBank">51B8C4AF-7E19-46C8-8095-E00A8BA2CCD8</object-id>
          </tp:taxon-name><tp:taxon-authority>Wei &amp; Liu</tp:taxon-authority><tp:taxon-status xmlns:xlink="http://www.w3.org/1999/xlink" xlink:type="simple">sp. nov.</tp:taxon-status></tp:nomenclature><tp:treatment-sec sec-type="materials"><title>Materials</title><list list-type="alpha-lower" list-content="occurrences"><list-item><p><bold>Type status:</bold> <named-content xmlns:xlink="http://www.w3.org/1999/xlink" content-type="dwc:typeStatus" xlink:type="simple">Holotype</named-content>. <bold>Occurrence:</bold> recordedBy: <named-content xmlns:xlink="http://www.w3.org/1999/xlink" content-type="dwc:recordedBy" xlink:type="simple">Mian Wei</named-content>; occurrenceID: <named-content xmlns:xlink="http://www.w3.org/1999/xlink" content-type="dwc:occurrenceID" xlink:type="simple">7C0E161A-8E0E-5202-BE4F-62BFF4BAF049</named-content>; <bold>Location:</bold> country: <named-content xmlns:xlink="http://www.w3.org/1999/xlink" content-type="dwc:country" xlink:type="simple">China</named-content>; stateProvince: <named-content xmlns:xlink="http://www.w3.org/1999/xlink" content-type="dwc:stateProvince" xlink:type="simple">Guizhou</named-content>; locality: <named-content xmlns:xlink="http://www.w3.org/1999/xlink" content-type="dwc:locality" xlink:type="simple">Qiandongnan Miao and Dong autonomous prefecture, Leishan County, Xiannutang</named-content>; verbatimElevation: <named-content xmlns:xlink="http://www.w3.org/1999/xlink" content-type="dwc:verbatimElevation" xlink:type="simple">1712</named-content>; verbatimCoordinates: <named-content xmlns:xlink="http://www.w3.org/1999/xlink" content-type="dwc:verbatimCoordinates" xlink:type="simple"><named-content content-type="dwc:verbatimCoordinates" xlink:type="simple">26.3748°N, 108.2044°E</named-content></named-content>; <bold>Event:</bold> eventDate: <named-content xmlns:xlink="http://www.w3.org/1999/xlink" content-type="dwc:eventDate" xlink:type="simple">29 Jul 2021</named-content></p></list-item></list></tp:treatment-sec><tp:treatment-sec sec-type="Description"><title>Description</title><p><bold>Male</bold> (holotype). Habitus as in Fig. 2. Total length 4.58. Carapace 2.46 long, 2.17 wide. Abdomen 2.12 long, 1.22 wide. Eye diameters and interdistances: AME 0.15, ALE 0.12, PME 0.17, PLE 0.20; AME–AME 0.06, AME–ALE 0.06, PME–PME 0.11, PME–PLE 0.15, AME–PME 0.10, ALE–PLE 0.20. Measurements of legs: I 13.02 (3.52, 1.05, 3.85, 3.49, 1.44), II 12.75 (3.28, 0.90, 3.76, 3.31, 1.50), III 10.66 (2.87, 0.86, 2.97, 2.90, 1.06), IV 12.29 (3.32, 0.92, 3.22, 3.49, 1.34). Leg spination: I: Fe d2 p2 r2, Ti p2 r2 pv3 rv3, Mt p3 r3 pv3 rv3; II: d2 p2 r2, Ti p2 r2 pv3 rv3, Mt p3 r3 pv3 rv3 v1; III: Fe d3 p2 r2, Ti d3 p2 r2 pv3 rv3, Mt p3 r3 pv3 rv3 v1; IV: Fe d2 p2 r1, Ti d2 p2 r2 pv2 rv2, Mt p3 r3 pv3 rv3 v1. Chelicerea with 3 promarginal teeth and 4 retromarginal teeth, the third retromarginal teeth smallest.</p><p>Palp (Fig. 1). Retrolateral tibial apophysis strong, bloom-shaped, consisting of a root and a crown, the latter consisting of 16 spine-shaped projects and divided into two branches, ventral branch fishtail-shaped and consisting of 12 projects and dorsal branch consisting of 4 projects. Ventrodistal protuberance large and distinct. Cymbium with relatively short distal part and sclerotised ecto-basal part and with membranous basal part of cymbial retrolateral margin. Tegulum large, with tegular probasal notch. Sperm duct wavy. Median apophysis large and strongly sclerotised, divided into three divisions; lateral division thin and digitate; ventral division broad and uplifted, approximately rectangular; dorsal division with a claw-shaped guide groove pointed downwards and a laminar margin. Conductor long and membranous. Terminal apophysis semicircular. Embolus long and arc-shaped, hidden by median apophysis from ventral view.</p><p><bold>Female.</bold> Unknown.</p></tp:treatment-sec><tp:treatment-sec sec-type="Diagnosis"><title>Diagnosis</title><p>The males of <italic><tp:taxon-name><tp:taxon-name-part taxon-name-part-type="genus" reg="Metashinobius">Metashinobius</tp:taxon-name-part><tp:taxon-name-part taxon-name-part-type="species" reg="hikariae">hikariae</tp:taxon-name-part></tp:taxon-name></italic> sp. nov. resembles <italic><tp:taxon-name><tp:taxon-name-part taxon-name-part-type="genus" reg="Shinobius">Shinobius</tp:taxon-name-part></tp:taxon-name></italic> species, particularly <italic><tp:taxon-name><tp:taxon-name-part taxon-name-part-type="genus" reg="Shinobius">S.</tp:taxon-name-part><tp:taxon-name-part taxon-name-part-type="species" reg="orientalis">orientalis</tp:taxon-name-part></tp:taxon-name></italic> (Yagunima, 1967) by: 1) the relatively small subtegulum, which is obviously smaller than the tegulum from ventral view; 2) having a concavity on the posterior margin of tegulum; 3) the wavy sperm duct; 4) the irregular-shaped median apophysis (A; fig. 20 in <xref ref-type="bibr" rid="B12685329">Sierwald (1993)</xref>; fig. 2n in <xref ref-type="bibr" rid="B12685319">Serita (2021)</xref>). In the other two <italic><tp:taxon-name><tp:taxon-name-part taxon-name-part-type="genus" reg="Shinobius">Shinobius</tp:taxon-name-part></tp:taxon-name></italic> species, the subtegulum is larger than or subequal to the tegulum from ventral view, the posterior margin of tegulum is straight, the sperm duct is approximately straight from dorsal view and the median apophysis is horizontally flipped “9”-shaped (fig. 3A in <xref ref-type="bibr" rid="B12685339">Wang et al. (2024)</xref>; fig. 2A in <xref ref-type="bibr" rid="B12685371">Zhang et al. (2024)</xref>). However, the new species can be distinguished from <italic><tp:taxon-name><tp:taxon-name-part taxon-name-part-type="genus" reg="Shinobius">S.</tp:taxon-name-part><tp:taxon-name-part taxon-name-part-type="species" reg="orientalis">orientalis</tp:taxon-name-part></tp:taxon-name></italic> by: 1) have 4 postmarginal teeth (Fig. 2E), versus having 3 in the latter; 2) having a modified retrolateral tibial apophysis and a larger ventrodistal protuberance (Figs. 1A and B), versus lacking the retrolateral tibial apophysis and having a smaller ventrodistal protuberance in the latter (figs. 20 and 21 in <xref ref-type="bibr" rid="B12685329">Sierwald (1993)</xref>; fig. 2n in <xref ref-type="bibr" rid="B12685319">Serita (2021)</xref>); 3) the median apophysis being larger than the subtegulum from ventral view and the distal tip of the guide groove pointing downwards (Fig. 1A), versus being smaller than the subtegulum and with the distal tip of the guide groove pointing upwards in the latter (figs. 20 and 21 in <xref ref-type="bibr" rid="B12685329">Sierwald (1993)</xref>).</p></tp:treatment-sec><tp:treatment-sec sec-type="Etymology"><title>Etymology</title><p>The specific epithet is from “Hikari Kagura”, one of the main protagonists from the animation “Shoujo Kageki Revue Starlight”, whose weapon bloomed at the crucial moment, referring to the bloom-shaped retrolateral tibial apophysis of the male palp of the new species.</p></tp:treatment-sec><tp:treatment-sec sec-type="Distribution"><title>Distribution</title><p>Guizhou Province, China (only known from the type locality) (Fig. <xref ref-type="fig" rid="F12690525">3</xref>).</p></tp:treatment-sec><tp:treatment-sec><!--Section generated to contain objects referenced in tp:taxon-treatment.--><fig id="F12690525" position="float" orientation="portrait"><object-id xmlns:xlink="http://www.w3.org/1999/xlink" content-type="arpha" xlink:type="simple">7E871CFF-170E-54C3-8C43-5F6EF75AABD2</object-id><object-id xmlns:xlink="http://www.w3.org/1999/xlink" content-type="doi" xlink:type="simple">10.3897/BDJ.13.e153601.figure2</object-id><object-id xmlns:xlink="http://www.w3.org/1999/xlink" content-type="zenodo_dep_id" xlink:type="simple">15766330</object-id><label>Figure 3.</label><caption><p>Distributions of <italic><tp:taxon-name><tp:taxon-name-part taxon-name-part-type="genus" reg="Metashinobius">Metashinobius</tp:taxon-name-part><tp:taxon-name-part taxon-name-part-type="species" reg="hikariae">hikariae</tp:taxon-name-part></tp:taxon-name></italic> sp. nov. and <italic><tp:taxon-name><tp:taxon-name-part taxon-name-part-type="genus" reg="Shinobius">Shinobius</tp:taxon-name-part></tp:taxon-name></italic> spp. <bold>A</bold> type locality; <bold>B</bold> living male. The circle with red border indicates the type locality of <italic><tp:taxon-name><tp:taxon-name-part taxon-name-part-type="genus" reg="Shinobius">S.</tp:taxon-name-part><tp:taxon-name-part taxon-name-part-type="species" reg="orientalis">orientalis</tp:taxon-name-part></tp:taxon-name></italic>.</p></caption><graphic xmlns:xlink="http://www.w3.org/1999/xlink" xlink:href="bdj-13-e153601-g003.jpg" position="float" id="oo_1285267.jpg" orientation="portrait" xlink:type="simple"><uri content-type="original_file" xlink:type="simple">https://binary.pensoft.net/fig/1285267</uri></graphic></fig></tp:treatment-sec><ref-list><ref id="B12685329"><element-citation xmlns:xlink="http://www.w3.org/1999/xlink" publication-type="article" xlink:type="simple"><person-group person-group-type="author"><name name-style="western"><surname>Sierwald</surname><given-names>P.</given-names></name></person-group><year>1993</year><article-title>Revision of the spider genus <italic><tp:taxon-name><tp:taxon-name-part taxon-name-part-type="genus" reg="Paradossenus">Paradossenus</tp:taxon-name-part></tp:taxon-name></italic>, with notes on the family <tp:taxon-name><tp:taxon-name-part taxon-name-part-type="family">Trechaleidae</tp:taxon-name-part></tp:taxon-name> and the subfamily <tp:taxon-name><tp:taxon-name-part taxon-name-part-type="subfamily">Rhoicininae</tp:taxon-name-part></tp:taxon-name> (<tp:taxon-name><tp:taxon-name-part taxon-name-part-type="order">Araneae</tp:taxon-name-part></tp:taxon-name>, <tp:taxon-name><tp:taxon-name-part taxon-name-part-type="superfamily">Lycosoidea</tp:taxon-name-part></tp:taxon-name>)</article-title><source>Revue Arachnologique</source><volume>10</volume><fpage>53</fpage><lpage>74</lpage></element-citation></ref><ref id="B12685319"><element-citation xmlns:xlink="http://www.w3.org/1999/xlink" publication-type="article" xlink:type="simple"><person-group person-group-type="author"><name name-style="western"><surname>Serita</surname><given-names>R.</given-names></name></person-group><year>2021</year><article-title>Spiders collected in Kochi Prefecture III</article-title><source>Kishidaia</source><volume>118</volume><fpage>266</fpage><lpage>287</lpage></element-citation></ref><ref id="B12685339"><element-citation xmlns:xlink="http://www.w3.org/1999/xlink" publication-type="article" xlink:type="simple"><person-group person-group-type="author"><name name-style="western"><surname>Wang</surname><given-names>Lu-Yu</given-names></name><name name-style="western"><surname>Mu</surname><given-names>Yan-Nan</given-names></name><name name-style="western"><surname>Zhang</surname><given-names>Feng</given-names></name><name name-style="western"><surname>Marusik</surname><given-names>Yuri M.</given-names></name><name name-style="western"><surname>Zhang</surname><given-names>Zhi-Sheng</given-names></name></person-group><year>2024</year><article-title>First record of the spider family <tp:taxon-name><tp:taxon-name-part taxon-name-part-type="family">Trechaleidae</tp:taxon-name-part></tp:taxon-name> Simon, 1890 (<tp:taxon-name><tp:taxon-name-part taxon-name-part-type="order">Araneae</tp:taxon-name-part></tp:taxon-name>) from China</article-title><source>ZooKeys</source><volume>1203</volume><fpage>189</fpage><lpage>196</lpage><pub-id pub-id-type="doi">10.3897/zookeys.1203.124808</pub-id></element-citation></ref><ref id="B12685371"><element-citation xmlns:xlink="http://www.w3.org/1999/xlink" publication-type="article" xlink:type="simple"><person-group person-group-type="author"><name name-style="western"><surname>Zhang</surname><given-names>Haibin</given-names></name><name name-style="western"><surname>Yu</surname><given-names>Kun</given-names></name><name name-style="western"><surname>Zhang</surname><given-names>Feng</given-names></name></person-group><year>2024</year><article-title>The third species of the genus <italic><tp:taxon-name><tp:taxon-name-part taxon-name-part-type="genus" reg="Shinobius">Shinobius</tp:taxon-name-part></tp:taxon-name></italic> Yaginuma, 1991 from Asia (<tp:taxon-name><tp:taxon-name-part taxon-name-part-type="order">Araneae</tp:taxon-name-part></tp:taxon-name>, <tp:taxon-name><tp:taxon-name-part taxon-name-part-type="family">Trechaleidae</tp:taxon-name-part></tp:taxon-name>)</article-title><source>Zootaxa</source><volume>5537</volume><issue>1</issue><fpage>141</fpage><lpage>146</lpage><pub-id pub-id-type="doi">10.11646/zootaxa.5537.1.8</pub-id></element-citation></ref></ref-list></tp:taxon-treatment>
